# Supplementary material for: Diffusion dynamics of technological innovations in health: the case of an innovative medical imaging technology in France
Source: Front Med (Lausanne). 2026 Jun 10;13:1654025. doi: 10.3389/fmed.2026.1654025 (PMC13290506; doi:10.3389/fmed.2026.1654025)
Supplement: Supplementary file 1 [file Table_1.XLSX]

## Sheet: Epidemiology_PETscans
PAYS	PROVINCES	2017	2018	2019	2020	2021	2022	Average number of PET scans	Female prevalence	Male prevalence	Total prevalence	PET/prevalence ratio
France	Grand Est	25301	25740	29523	44651	48288	58803	38717.7	288898	260672	549569	0.704509
France	Pays de la Loire	18817	21151	22938	25672	32937	37601	26519.3	187757	173421	361178	0.734245
France	Normandie	20251	22841	24381	25880	32278	35984	26935.8	181574	157348	338923	0.794748
France	Nouvelle-Aquitaine	40239	43566	47612	62266	63201	69398	54380.3	333627	312137	645764	0.842108
France	Auvergne-Rhône-Alpes	49717	55696	63212	65290	75967	76614	64416	393136	358991	752127	0.856451
France	Occitanie	39827	46397	50135	50739	60187	70208	52915.5	317002	281846	598848	0.883621
France	Bourgogne-Franche-Comté	18728	22734	24693	30592	31030	33412	26864.8	150955	145333	296288	0.906713
France	Centre-Val de Loire	16557	20245	23042	29264	31203	34843	25859	132873	119780	252653	1.0235
France	Île-de-France	89722	103583	109184	105652	124511	146407	113176	599952	424712	1.02466e+06	1.10452
France	Provence-Alpes-Côte d'Azur	46547	49553	55630	68403	69542	79765	61573.3	301461	250766	552227	1.115
France	Hauts-de-France	49931	57181	64603	71943	64387	89488	66255.5	294099	249434	543532	1.21898
France	Brittany	33954	28579	39316	44015	47439	62171	42579	174496	168126	342622	1.24274
	TOTAL	449591	497266	554269	624367	680970	794694	600193

## Sheet: Fig1
F
