# Supplementary material for: Diffusion dynamics of technological innovations in health: the case of an innovative medical imaging technology in France
Source: Front Med (Lausanne). 2026 Jun 10;13:1654025. doi: 10.3389/fmed.2026.1654025 (PMC13290506; doi:10.3389/fmed.2026.1654025)
Supplement: Supplementary file 2 [file Table_2.xlsx]

## Sheet: NM practitioners
Respondant	Gender	Age	NM expertise (years)	Rx expertise (years)	Interview duration (min)
R1	M	25	-	0.5	71
R2	M	29	-	0.75	72
R3	M	30	6	0.75	73
R4	M	33	6	0.5	58
R5	M	35	8	0.5	92
R6	M	35	-	-	56
R7	M	36	8	1	92
R8	M	36	8	0.5	61
R9	F	37	8	0.25	82
R10	F	37	10	1	77
R11	F	39	11	0.5	69
R12	F	40	11	0.5	95
R13	M	41	12	1	68
R14	M	42	14	0.5	41
R15	M	43	14	0.5	98
R16	F	43	20	0	65
R17	M	45	-	-	72
R18	F	46	20	0	52
R19	M	47	20	0.5	36
R20	F	52	22	0.5	79
R21	F	53	19	0	36
R22	F	55	24	0	66
R23	M	55	26	0	92
R24	F	57	26	0.5	82

## Sheet: Oncologists
Respondant	Gender	Age (years)	Medical specialty	Interview duration (min)
R1	M	49	Medical oncology	54
R10	M	38	Surgery	66
R11	F	38	Radiation oncology	51
R12	F	39	Medical oncology	44
R13	F	43	Surgery	69
R2	F	52	Radiology	59
R3	M	54	Radiation oncology	54
R4	M	41	Medical oncology	49
R5	M	44	Medical oncology	63
R6	M	52	Radiation oncology	48
R7	F	43	Medical oncology	40
R8	F	38	Medical oncology	48
R9	M	30	Radiation oncology	58

## Sheet: Experts
Expert 1	Head of the mission "Future for Health at the Regional Health Agency (ARS)
Expert 2	Nuclear medicine physician, head of department, former president of the French society of Nuclear medicine (SFMN)
